# Supplementary material for: Stability across the Whole Nuclear Genome in the Presence and Absence of DNA Mismatch Repair
Source: Cells. 2021 May 17;10(5):1224. doi: 10.3390/cells10051224 (PMC8156620; doi:10.3390/cells10051224)
Supplement: Supplementary file 1 [file cells-10-01224-s001.zip]

Archive with 1 entries (1 files):
- cells-1204966-supplementary.xlsx
