# Supplementary material for: Stability across the Whole Nuclear Genome in the Presence and Absence of DNA Mismatch Repair
Source: Cells. 2021 May 17;10(5):1224. doi: 10.3390/cells10051224 (PMC8156620; doi:10.3390/cells10051224)
Supplement: Supplementary file 1 [file cells-10-01224-s001.zip › cells-1204966-supplementary.xlsx]

## Sheet: master_table
concat	wt/mmr	PubMed terms	1st author	year	PMID	species	supergroup	lower clade	cellularity	ploidy	germ/soma	MMR or exo	μbp /109 generations	μbp /109 cell divisions	leaves	generations	cell divisions	mutations	in other strains	notes
Saccharomyces cerevisiae1ngw	w	Saccharomyces cerevisiae 2008[dp] Lynch[auth]	Lynch	2008	18583475	Saccharomyces cerevisiae	Opisthokonta	Ascomycota	uni-	1n	g	WT	0.33	0.33	4	19200	19200	33
Drosophila melanogaster2ngw	w	Drosophila melanogaster 2009[dp] Keightley[auth]	Keightley	2009	19439516	Drosophila melanogaster	Opisthokonta	Arthropoda	multi-	2n	g	WT	3.5	0.1	3	786	27510	174
Caenorhabditis elegans2ngw	w	Caenorhabditis elegans 2009[dp] Denver[auth]	Denver	2009	19805298	Caenorhabditis elegans	Opisthokonta	Nematoda	multi-	2n	g	WT	2.7	0.32	10	2000	16875	391
Arabidopsis thaliana2ngw	w	Arabidopsis thaliana 2010[dp] Ossowski[auth]	Ossowski	2010	20044577	Arabidopsis thaliana	Archaeplastida	Embryophyta	multi-	2n	g	WT	5.5	0.22	5	150	3750	116			7.11207	25
Homo sapiens2ngw	w	Homo sapiens 2010[dp] Roach[auth]	Roach	2010	20220176	Homo sapiens	Opisthokonta	Chordata	multi-	2n	g	WT	11		1	2	430	28		germline (offspring-parent sets)
Saccharomyces cerevisiae2ngm	m	Saccharomyces cerevisiae 2010[dp] Zanders[auth]	Zanders	2010	20660644	Saccharomyces cerevisiae	Opisthokonta	Ascomycota	uni-	2n	g	mlh1-7ts	3.7	3.7	3	480	480	76		temperature sensitive partial MMR defect
Saccharomyces cerevisiae2ngw	w	Saccharomyces cerevisiae 2010[dp] Nishant[auth]	Nishant	2010	20838597	Saccharomyces cerevisiae	Opisthokonta	Ascomycota	uni-	2n	g	WT	0.29	0.29	20	34800	34800	29		vegetative growth
Saccharomyces cerevisiae2ngw	w	Saccharomyces cerevisiae 2010[dp] Nishant[auth]	Nishant	2010	20838597	Saccharomyces cerevisiae	Opisthokonta	Ascomycota	uni-	2n	g	WT	0.39	0.39	20	21000	21000	10		meiotic growth
Homo sapiens2ngw	w	Homo sapiens 2011[dp] Conrad[auth]	Conrad	2011	21666693	Homo sapiens	Opisthokonta	Chordata	multi-	2n	g	WT	7		2	2	430	84		germline (offspring-parent sets)
Caenorhabditis species2ngw	w	Caenorhabditis species 2012[dp] Denver[auth]	Denver	2012	22436997	Caenorhabditis species	Opisthokonta	Nematoda	multi-	2n	g	WT	1.33	0.118321	25	6250		448			11.4286	11.0526
Saccharomyces cerevisiae2ngm	m	Saccharomyces cerevisiae 2012[dp] Ma[auth]	Ma	2012	22832106	Saccharomyces cerevisiae	Opisthokonta	Ascomycota	uni-	2n	g	mlh1-7ts	24	24	1	160	160	92		temperature sensitive partial MMR defect
Homo sapiens2ngw	w	Homo sapiens 2012[dp] Kong[auth]	Kong	2012	22914163	Homo sapiens	Opisthokonta	Chordata	multi-	2n	g	WT	12		78	83	17845	4933		germline (offspring-parent sets)
Chlamydomonas reinhardtii1ngw	w	Chlamydomonas reinhardtii 2012[dp] Ness[auth]	Ness	2012	23051642	Chlamydomonas reinhardtii	Archaeplastida	Chlorophyta	uni-	1n	g	WT	0.32	0.32	2	700	700	14
Dictyostelium discoideum1ngw	w	Dictyostelium discoideum 2012[dp] Saxer[auth]	Saxer	2012	23056439	Dictyostelium discoideum	Amoebozoa	Mycetozoa	alternates	1n	g	WT	0.029	0.029	3	1000	1000	1
Chlamydomonas reinhardtii1ngw	w	Chlamydomonas reinhardtii 2012[dp] Sung[auth]	Sung	2012	23077252	Chlamydomonas reinhardtii	Archaeplastida	Chlorophyta	uni-	1n	g	WT	0.11	0.11	4	6920	6920	33
Paramecium tetraurelia2ngw	w	Paramecium tetraurelia 2012[dp] Sung[auth]	Sung	2012	23129619	Paramecium tetraurelia	TSAR Group	Ciliophora	uni-	2n	g	WT	0.03	0.03	7	23170	23170	29
Homo sapiens2ngw	w	Homo sapiens 2012[dp] Michaelson[auth]	Michaelson	2012	23260136	Homo sapiens	Opisthokonta	Chordata	multi-	2n	g	WT	10		20	20		581		offspring-parent sets with monozygous twins
Drosophila melanogaster2ngw	w	Drosophila melanogaster 2013[dp] Schrider[auth]	Schrider	2013	23733788	Drosophila melanogaster	Opisthokonta	Arthropoda	multi-	2n	g	WT	6	0.15	8	1160	46400	792
Saccharomyces cerevisiae1ngw	w	Saccharomyces cerevisiae 2013[dp] Lang[auth]	Lang	2013	23821616	Saccharomyces cerevisiae	Opisthokonta	Ascomycota	uni-	1n	g	WT	0.48	0.48	1	170	170	1	2320
Saccharomyces cerevisiae1ngm	m	Saccharomyces cerevisiae 2013[dp] Lang[auth]	Lang	2013	23821616	Saccharomyces cerevisiae	Opisthokonta	Ascomycota	uni-	1n	g	msh2Δ	71	71	1	170	170	147		complete MMR defect
Homo sapiens2nsw	w	Homo sapiens 2014[dp] Li[auth]	Li	2014	24123875	Homo sapiens	Opisthokonta	Chordata	multi-	2n	s	WT		60	66	66		2		pairs of monozygotic twins
Drosophila melanogaster2ngw	w	Drosophila melanogaster 2014[dp] Keightley[auth]	Keightley	2014	24214343	Drosophila melanogaster	Opisthokonta	Arthropoda	multi-	2n	g	WT	4	0.1	12	12		6		offspring-parent trios (single generation)
Saccharomyces cerevisiae1ngw	w	Saccharomyces cerevisiae 2014[dp] Stirling[auth]	Stirling	2014	24336748	Saccharomyces cerevisiae	Opisthokonta	Ascomycota	uni-	1n	g	WT		0.189934	6	1170	1170	16		bottlenecks in liquid cultures
Pristionchus pacificus2ngw	w	Pristionchus pacificus 2014[dp] Weller[auth]	Weller	2014	24414549	Pristionchus pacificus	Opisthokonta	Nematoda	multi-	2n	g	WT	2		22	142		802
Saccharomyces cerevisiae1ngw	w	Saccharomyces cerevisiae 2014[dp] Serero[auth]	Serero	2014	24449905	Saccharomyces cerevisiae	Opisthokonta	Ascomycota	uni-	1n	g	WT	0.36	0.36	4	10000	10000	41	1416
Saccharomyces cerevisiae1ngm	m	Saccharomyces cerevisiae 2014[dp] Serero[auth]	Serero	2014	24449905	Saccharomyces cerevisiae	Opisthokonta	Ascomycota	uni-	1n	g	msh2Δ	15	15	4	10000	10000	1679		complete MMR defect
Saccharomyces cerevisiae2ngw	w	Saccharomyces cerevisiae 2014[dp] Zhu[auth]	Zhu	2014	24847077	Saccharomyces cerevisiae	Opisthokonta	Ascomycota	uni-	2n	g	WT	0.175	0.175	145	311000	311000	896
Pan troglodytes2ngw	w	Pan troglodytes 2014[dp] Venn[auth]	Venn	2014	24926018	Pan troglodytes	Opisthokonta	Chordata	multi-	2n	g	WT	12		5	6		204
Caenorhabditis elegans2ngw	w	Caenorhabditis elegans 2014[dp] Meier[auth]	Meier	2014	25030888	Caenorhabditis elegans	Opisthokonta	Nematoda	multi-	2n	g	WT	3.95	0.67	6	120	707.463	30	1935
Mus musculus2nsw	w	Mus musculus 2014[dp] Behjati[auth]	Behjati	2014	25043003	Mus musculus	Opisthokonta	Chordata	multi-	2n	s	WT		0.278846	25		23	35		earliest cell divisions inferred from 25 organoids from four tissues of two mice
Saccharomyces cerevisiae2ngw	w	Saccharomyces cerevisiae 2014[dp] Lujan[auth]	Lujan	2014	25217194	Saccharomyces cerevisiae	Opisthokonta	Ascomycota	uni-	2n	g	WT	0.17	0.17	8	7200	7200	29	41389
Saccharomyces cerevisiae2ngm	m	Saccharomyces cerevisiae 2014[dp] Lujan[auth]	Lujan	2014	25217194	Saccharomyces cerevisiae	Opisthokonta	Ascomycota	uni-	2n	g	msh2Δ	16	16	5	4260	4260	1637		complete MMR defect
Arabidopsis thaliana2ngw	w	Arabidopsis thaliana 2014[dp] Jiang[auth]	Jiang	2014	25314969	Arabidopsis thaliana	Archaeplastida	Embryophyta	multi-	2n	g	WT	4.1092	0.164368	9	90		52		fresh water
Arabidopsis thaliana2ngw	w	Arabidopsis thaliana 2014[dp] Jiang[auth]	Jiang	2014	25314969	Arabidopsis thaliana	Archaeplastida	Embryophyta	multi-	2n	g	WT	8.06034	0.322414	9	90		102		saline
Heliconius melpomene2ngw	w	Heliconius melpomene 2015[dp] Keightley[auth]	Keightley	2015	25371432	Heliconius melpomene	Opisthokonta	Arthropoda	multi-	2n	g	WT	2.9	0.0725	30	30		9		offspring-parent trios (single generation)
Homo sapiens2ngw	w	Homo sapiens 2015[dp] Francioli[auth]	Francioli	2015	25985141	Homo sapiens	Opisthokonta	Chordata	multi-	2n	g	WT	7.11886		250	258	11094	11020		germline (offspring-parent sets)
Mus musculus2ngw	w	Mus musculus 2015[dp] Uchimura[auth]	Uchimura	2015	26129709	Mus musculus	Opisthokonta	Chordata	multi-	2n	g	WT	5.7		2	40	1720	654
Schizophyllum commune2ngw	w	Schizophyllum commune 2015[dp] Baranova[auth]	Baranova	2015	26163667	Schizophyllum commune	Opisthokonta	Basidomycota	multi-	2n	g	WT	20		17	17		9
Apis mellifera1ngw	w	Apis mellifera 2015[dp] Yang[auth]	Yang	2015	26176923	Apis mellifera	Opisthokonta	Arthropoda	multi-	1n	g	WT	4.5		46	46		35		haploid drones compared to diploid queen reference
Arabidopsis thaliana2n (het.)gw	w	Arabidopsis thaliana 2015[dp] Yang[auth]	Yang	2015	26176923	Arabidopsis thaliana	Archaeplastida	Embryophyta	multi-	2n (het.)	g	WT	26.8		99	131		299		highly heterozygous cross
Arabidopsis thaliana2ngw	w	Arabidopsis thaliana 2015[dp] Yang[auth]	Yang	2015	26176923	Arabidopsis thaliana	Archaeplastida	Embryophyta	multi-	2n	g	WT	7.4		26	26		31
Oryza sativa2n (het.)gw	w	Oryza sativa 2015[dp] Yang[auth]	Yang	2015	26176923	Oryza sativa	Archaeplastida	Embryophyta	multi-	2n (het.)	g	WT	11		11	11		55		highly heterozygous cross
Oryza sativa2ngw	w	Oryza sativa 2015[dp] Yang[auth]	Yang	2015	26176923	Oryza sativa	Archaeplastida	Embryophyta	multi-	2n	g	WT	3.2		5	5		10
Chlamydomonas reinhardtii1ngw	w	Chlamydomonas reinhardtii 2015[dp] Ness[auth]	Ness	2015	26260971	Chlamydomonas reinhardtii	Archaeplastida	Chlorophyta	uni-	1n	g	WT	0.115	0.115	85	79900	79900	6843
Schizosaccharomyces pombe1ngw	w	Schizosaccharomyces pombe 2015[dp] Farlow[auth]	Farlow	2015	26265703	Schizosaccharomyces pombe	Opisthokonta	Ascomycota	uni-	1n	g	WT	0.26	0.26	96	163200	163200	541		suggested antimutator affecting mostly indels
Daphnia pulex2ngw	w	Daphnia pulex 2016[dp] Keith[auth]	Keith	2016	26518480	Daphnia pulex	Opisthokonta	Arthropoda	multi-	2n	g	WT	3.8		2?	?		733		small indels not reported
Homo sapiens2ngw	w	Homo sapiens 2015[dp] Rahbari[auth]	Rahbari	2015	26656846	Homo sapiens	Opisthokonta	Chordata	multi-	2n	g	WT	12.8		12	12	2580	768		multi-sibling families (single generation)
Homo sapiens2ngw	w	Homo sapiens 2015[dp] Rahbari[auth]	Rahbari	2015	26656846	Homo sapiens	Opisthokonta	Chordata	multi-	2n	g	WT	12.2	0.0567	109	109	23435	6570		meta-analysis, offspring-parent trios (single generation), rate calculated in PMID 31492841
Saccharomyces cerevisiae1ngm	m	Saccharomyces cerevisiae 2015[dp] Haye[auth]	Haye	2015	26684201	Saccharomyces cerevisiae	Opisthokonta	Ascomycota	uni-	1n	g	msh6Δ	5.60667	5.60667	1	210	210	14
Schizosaccharomyces pombe1ngw	w	Schizosaccharomyces pombe 2016[dp] Behringer[auth]	Behringer	2016	26919990	Schizosaccharomyces pombe	Opisthokonta	Ascomycota	uni-	1n	g	WT	0.34	0.34	79	154208	154208	696
Drosophila melanogaster2ngw	w	Drosophila melanogaster 2016[dp] Sharp[auth]	Sharp	2016	27015430	Drosophila melanogaster	Opisthokonta	Arthropoda	multi-	2n	g	WT	6.03	0.157929	112	5824		786
Drosophila melanogaster2ngw	w	Drosophila melanogaster 2016[dp] Huang[auth]	Huang	2016	27213517	Drosophila melanogaster	Opisthokonta	Arthropoda	multi-	2n	g	WT	6.25	0.16369	23	1380		1456
Schizosaccharomyces pombe1ngw	w	Schizosaccharomyces pombe 2016[dp] Sun[auth]	Sun	2016	27382058	Schizosaccharomyces pombe	Opisthokonta	Ascomycota	uni-	1n	g	WT	0.524934	0.524934	5	10650	10650	71	653
Schizosaccharomyces pombe1ngm	m	Schizosaccharomyces pombe 2016[dp] Sun[auth]	Sun	2016	27382058	Schizosaccharomyces pombe	Opisthokonta	Ascomycota	uni-	1n	g	msh6Δ	19.2008	19.2008	5	10650	10650	2597
Ficedula albicollis2ngw	w	Ficedula albicollis 2016[dp] Smeds[auth]	Smeds	2016	27412854	Ficedula albicollis	Opisthokonta	Chordata	multi-	2n	g	WT	4.6		7	12		55
Tetrahymena thermophila2ngw	w	Tetrahymena thermophila 2016[dp] Long[auth]	Long	2016	27635054	Tetrahymena thermophila	TSAR Group	Ciliophora	uni-	2n	g	WT	0.00761	0.00761	8	8000	8000	5		diploid micronuclear genome
Homo sapiens2nsw	w	Homo sapiens 2016[dp] Blokzijl[auth]	Blokzijl	2016	27698416	Homo sapiens	Opisthokonta	Chordata	multi-	2n	s	WT		0.5	21			44404		colon stem cells via organoids
Homo sapiens2nsw	w	Homo sapiens 2016[dp] Blokzijl[auth]	Blokzijl	2016	27698416	Homo sapiens	Opisthokonta	Chordata	multi-	2n	s	WT		0.5	14			21471		small intestine stem cells via organoids
Homo sapiens2nsw	w	Homo sapiens 2016[dp] Blokzijl[auth]	Blokzijl	2016	27698416	Homo sapiens	Opisthokonta	Chordata	multi-	2n	s	WT		0.5	10			13915		liver stem cells via organoids
Gallus gallus domesticus2nsw	w	Gallus gallus domesticus 2017[dp] Zámborszky[auth]	Zámborszky	2017	27452521	Gallus gallus domesticus	Opisthokonta	Chordata	multi-	2n	s	WT		1.04567	3		300	220.2		DT40 tumor line; ref. 1.072e9 bp; liquid culture; also BRCA1&2+/- & w/ MMS
Arabidopsis thaliana2ngm	m	Arabidopsis thaliana 2016[dp] Watson[auth]	Watson	2016	27729523	Arabidopsis thaliana	Archaeplastida	Embryophyta	multi-	2n	g	MSH2−/−	700	17	6	6	247.059	191
Daphnia pulex2ngw	w	Daphnia pulex 2017[dp] Flynn[auth]	Flynn	2017	27777284	Daphnia pulex	Opisthokonta	Arthropoda	multi-	2n	g	WT	2.3		30	2460		477
Prunus persica2ngw	w	Prunus persica 2017[dp] Xie[auth]	Xie	2017	27798292	Prunus persica	Archaeplastida	Embryophyta	multi-	2n	g	WT	8.6		32	32		114		intraspecific low heterozygosity crosses
Prunus hybrid2n (het.)gw	w	Prunus hybrid 2017[dp] Xie[auth]	Xie	2017	27798292	Prunus hybrid	Archaeplastida	Embryophyta	multi-	2n (het.)	g	WT	13.8		30	30		171		interspecific cross
Homo sapiens2ngw	w	Homo sapiens 2016[dp] Besenbacher[auth]	Besenbacher	2016	27846220	Homo sapiens	Opisthokonta	Chordata	multi-	2n	g	WT	13.83		283	283	60845	19094		germline (offspring-parent sets)
Plasmodium falciparum1ngw	w	Plasmodium falciparum 2017[dp] Hamilton[auth]	Hamilton	2017	27994033	Plasmodium falciparum	TSAR Group	Apicomplexa	uni-	1n	g	WT	0.245	0.245	279	700	700	85		haploid in erythrocytes
Bombus terrestris1ngw	w	Bombus terrestris 2017[dp] Liu[auth]	Liu	2017	28007973	Bombus terrestris	Opisthokonta	Arthropoda	multi-	1n	g	WT	3.89		32	32		23		haploid drones compared to diploid queen reference
Homo sapiens2nsw	w	Homo sapiens 2017[dp] Ju[auth]	Ju	2017	28329761	Homo sapiens	Opisthokonta	Chordata	multi-	2n	s	WT		0.47	241			163		per early embryonic cell per cell-doubling (estimated from blood variant allele frequencies)
Homo sapiens2nsw	w	Homo sapiens 2017[dp] Ju[auth]	Ju	2017	28329761	Homo sapiens	Opisthokonta	Chordata	multi-	2n	s	WT		0.47	13	13		7		per early embryonic cell per cell-doubling (filtered offspring-parent sets)
Bathycoccus prasinos1ngw	w	Bathycoccus prasinos 2017[dp] Krascovec[auth]	Krascovec	2017	28379581	Bathycoccus prasinos	Archaeplastida	Chlorophyta	uni-	1n	g	WT	0.439	0.439	37	4145	4145	32
Micromonas pusilla1ngw	w	Micromonas pusilla 2017[dp] Krascovec[auth]	Krascovec	2017	28379581	Micromonas pusilla	Archaeplastida	Chlorophyta	uni-	1n	g	WT	0.976	0.976	36	4994	4994	85
Ostreococcus mediterraneus1ngw	w	Ostreococcus mediterraneus 2017[dp] Krascovec[auth]	Krascovec	2017	28379581	Ostreococcus mediterraneus	Archaeplastida	Chlorophyta	uni-	1n	g	WT	0.592	0.592	37	8379	8379	65
Ostreococcus tauri1ngw	w	Ostreococcus tauri 2017[dp] Krascovec[auth]	Krascovec	2017	28379581	Ostreococcus tauri	Archaeplastida	Chlorophyta	uni-	1n	g	WT	0.475	0.475	40	17250	17250	104
Homo sapiens2ngw	w	Homo sapiens 2017[dp] Milholland[auth]	Milholland	2017	28485371	Homo sapiens	Opisthokonta	Chordata	multi-	2n	g	WT	12	0.033	2	4.70326	1011.2	112		germline (offspring-parent sets)
Homo sapiens2nsw	w	Homo sapiens 2017[dp] Milholland[auth]	Milholland	2017	28485371	Homo sapiens	Opisthokonta	Chordata	multi-	2n	s	WT		2.66	10		1066	5532		somatic (fibroblasts)
Mus musculus2ngw	w	Mus musculus 2017[dp] Milholland[auth]	Milholland	2017	28485371	Mus musculus	Opisthokonta	Chordata	multi-	2n	g	WT	5.7	0.12	8	10.4186	448	207		germline (offspring-parent sets)
Mus musculus2nsw	w	Mus musculus 2017[dp] Milholland[auth]	Milholland	2017	28485371	Mus musculus	Opisthokonta	Chordata	multi-	2n	s	WT		8.1	5		275	3662		somatic (fibroblasts)
Clupea harengus2ngw	w	Clupea harengus 2017[dp] Feng[auth]	Feng	2017	28665273	Clupea harengus	Opisthokonta	Chordata	multi-	2n	g	WT	2		12	12		19
Homo sapiens2ngw	w	Homo sapiens 2017[dp] Maretty[auth]	Maretty	2017	28746312	Homo sapiens	Opisthokonta	Chordata	multi-	2n	g	WT	14.1		50	50	10750	3527		germline (offspring-parent sets)
Saccharomyces cerevisiae2ngw	w	Saccharomyces cerevisiae 2017[dp] Dutta[auth]	Dutta	2017	28916648	Saccharomyces cerevisiae	Opisthokonta	Ascomycota	uni-	2n	g	WT	0.182	0.182	3	3420	3420	15		vegetative growth
Saccharomyces cerevisiae2ngw	w	Saccharomyces cerevisiae 2017[dp] Dutta[auth]	Dutta	2017	28916648	Saccharomyces cerevisiae	Opisthokonta	Ascomycota	uni-	2n	g	WT	0.122	0.122	1	651	651	1		meiotic growth
Homo sapiens2ngw	w	Homo sapiens 2017[dp] Jónsson[auth]	Jónsson	2017	28959963	Homo sapiens	Opisthokonta	Chordata	multi-	2n	g	WT	12.9	0.427	1548	1773	381195	108778		germline (offspring-parent sets)
Chlorocebus aethiops2ngw	w	Chlorocebus aethiops 2017[dp] Pfeifer[auth]	Pfeifer	2017	29068052	Chlorocebus aethiops	Opisthokonta	Chordata	multi-	2n	g	WT	9.4		3	4		8
Drosophila melanogaster2ngw	w	Drosophila melanogaster 2017[dp] Assaf[auth]	Assaf	2017	29079675	Drosophila melanogaster	Opisthokonta	Arthropoda	multi-	2n	g	WT	4.9	0.128333	17	567		325
Pan troglodytes2ngw	w	Pan troglodytes 2017[dp] Tatsumoto[auth]	Tatsumoto	2017	29093469	Pan troglodytes	Opisthokonta	Chordata	multi-	2n	g	WT	14.8		1	1		34		germline (offspring-parent sets)
Quercus robur2nsw	w	Quercus robur 2017[dp] Schmid-Siegert[auth]	Schmid-Siegert	2017	29209081	Quercus robur	Archaeplastida	Embryophyta	multi-	2n	s	WT	47		1	1		17
Arabidopsis thaliana2ngm	m	Arabidopsis thaliana 2017[dp] Belfield[auth]	Belfield	2017	29233924	Arabidopsis thaliana	Archaeplastida	Embryophyta	multi-	2n	g	Atmsh2-1	922.775	36.911	8	40		8711
Caenorhabditis elegans2ngw	w	Caenorhabditis elegans 2018[dp] Meier[auth]	Meier	2018	29636374	Caenorhabditis elegans	Opisthokonta	Nematoda	multi-	2n	g	WT		1	6	90	1350	78
Caenorhabditis elegans2ngm	m	Caenorhabditis elegans 2018[dp] Meier[auth]	Meier	2018	29636374	Caenorhabditis elegans	Opisthokonta	Nematoda	multi-	2n	g	mlh-1		71	3	60	900	3522
Caenorhabditis elegans2ngm	m	Caenorhabditis elegans 2018[dp] Meier[auth]	Meier	2018	29636374	Caenorhabditis elegans	Opisthokonta	Nematoda	multi-	2n	g	pms-2		72.8	6	90	1350	5588
Saccharomyces cerevisiae1ngw	w	Saccharomyces cerevisiae 2018[dp] Sharp[auth]	Sharp	2018	29760081	Saccharomyces cerevisiae	Opisthokonta	Ascomycota	uni-	1n	g	WT	0.404	0.404	53	1489.93	1489.93	384	374
Saccharomyces cerevisiae2ngw	w	Saccharomyces cerevisiae 2018[dp] Sharp[auth]	Sharp	2018	29760081	Saccharomyces cerevisiae	Opisthokonta	Ascomycota	uni-	2n	g	WT	0.298	0.298	63	1482	1482	694	584
Silene latifolia2ngw	w	Silene latifolia 2018[dp] Krasovec[auth]	Krasovec	2018	29804812	Silene latifolia	Archaeplastida	Embryophyta	multi-	2n	g	WT	7.31		10	10		39
Aotus nancymaae2ngw	w	Aotus nancymaae 2018[dp] Thomas[auth]	Thomas	2018	30270182	Aotus nancymaae	Opisthokonta	Chordata	multi-	2n	g	WT	8.1		8	14		283		germline (offspring-parent sets)
Chironomus riparius2ngw	w	Chironomus riparius 2017[dp] Oppold[auth]	Oppold	2017	30283641	Chironomus riparius	Opisthokonta	Arthropoda	multi-	2n	g	WT	4.2		10	50		51
Homo sapiens2nsw	w	Homo sapiens 2018[dp] Brody[auth]	Brody	2018	30459213	Homo sapiens	Opisthokonta	Chordata	multi-	2n	s	WT		3.3	13		18	663		RPE1 cell line, immortallized via constitutive telomerase
Arabidopsis thaliana2ngw	w	Arabidopsis thaliana 2019[dp] Weng[auth]	Weng	2019	30514707	Arabidopsis thaliana	Archaeplastida	Embryophyta	multi-	2n	g	WT	8.25	0.33	107	2675		2023
Pan troglodytes2ngw	w	Pan troglodytes 2019[dp] Besenbacher[auth]	Besenbacher	2019	30664699	Pan troglodytes	Opisthokonta	Chordata	multi-	2n	g	WT	12.7		1	1		45		germline (offspring-parent sets)
Gorilla gorilla2ngw	w	Gorilla gorilla 2019[dp] Besenbacher[auth]	Besenbacher	2019	30664699	Gorilla gorilla	Opisthokonta	Chordata	multi-	2n	g	WT	11.3		1	2		83		germline (offspring-parent sets)
Pongo abelii2ngw	w	Pongo abelii 2019[dp] Besenbacher[auth]	Besenbacher	2019	30664699	Pongo abelii	Opisthokonta	Chordata	multi-	2n	g	WT	16.6		1	1		51		germline (offspring-parent sets)
Spirodela polyrhiza2ngw	w	Spirodela polyrhiza 2019[dp] Xu[auth]	Xu	2019	30886148	Spirodela polyrhiza	Archaeplastida	Embryophyta	multi-	2n	g	WT	0.0792		15	300		4
Caenorhabditis elegans2ngw	w	Caenorhabditis elegans 2019[dp] Konrad[auth]	Konrad	2019	31110155	Caenorhabditis elegans	Opisthokonta	Nematoda	multi-	2n	g	WT	2.56	0.303407	35	14315		3054
Phaeodactylum tricornutum2ngw	w	Phaeodactylum tricornutum 2019[dp] Krasovec[auth]	Krasovec	2019	31218358	Phaeodactylum tricornutum	TSAR Group	Stramenopiles	uni-	2n	g	WT	0.493	0.493	36	6516	6516	156
Canis lupus2ngw	w	Canis lupus 2019[dp] Koch[auth]	Koch	2019	31297530	Canis lupus	Opisthokonta	Chordata	multi-	2n	g	WT	4.5		4	4		27		germline (offspring-parent sets)
Saccharomyces cerevisiae2ngw	w	Saccharomyces cerevisiae 2019[dp] Williams[auth]	Williams	2019	31311768	Saccharomyces cerevisiae	Opisthokonta	Ascomycota	uni-	2n	g	WT	0.2191	0.2191	39	53760	53760	255	3382
Picea sitchensis2nsw	w	Picea sitchensis 2019[dp] Hanlon[auth]	Hanlon	2019	31388445	Picea sitchensis	Archaeplastida	Embryophyta	multi-	2n	s	WT	27		20	20		5
Marasmius oreades2nsw	w	Marasmius oreades 2019[dp] Hiltunen[auth]	Hiltunen	2019	31402298	Marasmius oreades	Opisthokonta	Basidomycota	multi-	2n	s	WT	72.5	0.0038	40		763158	111		40 fruiting bodies from 6 fairy rings
Mus musculus2ngw	w	Mus musculus 2019[dp] Lindsay[auth]	Lindsay	2019	31492841	Mus musculus	Opisthokonta	Chordata	multi-	2n	g	WT	3.9	0.0907	40	40	1720	753
Homo sapiens2ngw	w	Homo sapiens 2019[dp] Tian[auth]	Tian	2019	31587867	Homo sapiens	Opisthokonta	Chordata	multi-	2n	g	WT	12.9		697	697	149855			per meiosis, from identity by descent (IBD)
Gallus gallus domesticus2nsw	w	Gallus gallus domesticus 2020[dp] Németh[auth]	Németh	2020	32126497	Gallus gallus domesticus	Opisthokonta	Chordata	multi-	2n	s	WT		0.778788	3		300	164		DT40 tumor line; ref. 1.072e9 bp; liquid culture
Gallus gallus domesticus2nsm	m	Gallus gallus domesticus 2020[dp] Németh[auth]	Németh	2020	32126497	Gallus gallus domesticus	Opisthokonta	Chordata	multi-	2n	s	MSH2−/−		46.5207	2		200	6531		DT40 tumor line; ref. 1.072e9 bp; liquid culture
Eucalyptus melliodora2ngw	w	Eucalyptus melliodora 2020[dp] Orr[auth]	Orr	2020	32156194	Eucalyptus melliodora	Archaeplastida	Embryophyta	multi-	2n	g	WT	61.9		1	1		90
Schizophyllum commune2nsw	w	Schizophyllum commune 2020[dp] Bezmenova[auth]	Bezmenova	2020	32243532	Schizophyllum commune	Opisthokonta	Basidomycota	multi-	2n	s	WT		0.0204	24		288000	300
Macaca mulatta2ngw	w	Macaca mulatta 2020[dp] Wang[auth]	Wang	2020	32461224	Macaca mulatta	Opisthokonta	Chordata	multi-	2n	g	WT	5.8		14	14		307		germline (offspring-parent sets)
Neurospora crassa1ngw	w	Neurospora crassa 2020[dp] Wang[auth]	Wang	2020	32546205	Neurospora crassa	Opisthokonta	Ascomycota	multi-	1n	g	WT	3380		268	268	80400	10493		1 sexual cycle (generation) includes ~300 asexual divisions
Neurospora crassa1nsw	w	Neurospora crassa 2020[dp] Wang[auth]	Wang	2020	32546205	Neurospora crassa	Opisthokonta	Ascomycota	multi-	1n	s	WT		0.603	10		5100	90		asexual divisions
Papio anubis2ngw	w	Papio anubis 2020[dp] Wu[auth]	Wu	2020	32804933	Papio anubis	Opisthokonta	Chordata	multi-	2n	g	WT	6.2		12	12		475
Homo sapiens2ngw	w	Homo sapiens 2020[dp] Wu[auth]	Wu	2020	32804933	Homo sapiens	Opisthokonta	Chordata	multi-	2n	g	WT	13.3		10	10		980
Spirodela polyrhiza2ngw	w	Spirodela polyrhiza 2020[dp] Sandler[auth]	Sandler	2020	32973000	Spirodela polyrhiza	Archaeplastida	Embryophyta	multi-	2n	g	WT	0.0839		32	1920		42		asexual vegetative propagation
Lemna minor2ngw	w	Lemna minor 2020[dp] Sandler[auth]	Sandler	2020	32973000	Lemna minor	Archaeplastida	Embryophyta	multi-	2n	g	WT	0.0866		16	960		29		asexual vegetative propagation
Populus trichocarpa2ngw	w	Populus trichocarpa 2020[dp] Hofmeister[auth]	Hofmeister	2020	33023654	Populus trichocarpa	Archaeplastida	Embryophyta	multi-	2n	g	WT	1.99		2	2		186		2 stems sprouted from 1 stump ~330 years ago
Saccharomyces cerevisiae2ngw	w	Saccharomyces cerevisiae 2020[dp] Sui[auth]	Sui	2020	33106417	Saccharomyces cerevisiae	Opisthokonta	Ascomycota	uni-	2n	g	WT	0.21	0.21	93	264000	264000	1265
Saccharomyces cerevisiae2ngm	m	Saccharomyces cerevisiae 2021[dp] Zhou[auth]	Zhou	2021	in revew	Saccharomyces cerevisiae	Opisthokonta	Ascomycota	uni-	2n	g	msh6Δ	6.42	6.42	16	14400	14400	1879	125342	reports all homozygous combinations of msh6Δ, pol2-04 and pol3-5DV

## Sheet: aggregator
NCBI Genome															genotype (w/m)									germ v.	mutation rates
median total length (Mb)	latin binomial	common name		clade order	PMIDs	papers	organism-condition sets						clade ID	unique rows	w		row ID	ct.	species	supergroup	lower clade	cellularity	ploidy	soma	Gbp-1 gen.-1	Gbp-1 div.-1	lines	mutations
119.709	Arabidopsis thaliana	thale cress	1	Stramenopiles	18583475	91	Saccharomyces cerevisiae	Opisthokonta	Ascomycota	uni-	1n	g	7	55	Phaeodactylum tricornutum2ngw	Phaeodactylum tricornutum	32	1	Phaeodactylum tricornutum	TSAR Group	Stramenopiles	uni-	2n	g	0.49	0.49	36	156
15.0743	Bathycoccus prasinos	(green algae)	2	Ciliophora	19439516	measurements	Drosophila melanogaster	Opisthokonta	Arthropoda	multi-	2n	g	10	species	Paramecium tetraurelia2ngw	Paramecium tetraurelia	20	1	Paramecium tetraurelia	TSAR Group	Ciliophora	uni-	2n	g	0.03	0.03	7	29
115.758	Chlamydomonas reinhardtii	(green algae)	3	Apicomplexa	19805298	123	Caenorhabditis elegans	Opisthokonta	Nematoda	multi-	2n	g	9	48	Tetrahymena thermophila2ngw	Tetrahymena thermophila	22	1	Tetrahymena thermophila	TSAR Group	Ciliophora	uni-	2n	g	0.0076	0.0076	8	5
21.9583	Micromonas pusilla	(green algae)	4	Chlorophyta	20044577		Arabidopsis thaliana	Archaeplastida	Embryophyta	multi-	2n	g	5	digits	Plasmodium falciparum1ngw	Plasmodium falciparum	21	1	Plasmodium falciparum	TSAR Group	Apicomplexa	uni-	1n	g	0.25	0.25	279	85
13.9845	Ostreococcus mediterraneus	(green algae)	5	Embryophyta	20220176		Homo sapiens	Opisthokonta	Chordata	multi-	2n	g	11	2	Bathycoccus prasinos1ngw	Bathycoccus prasinos	2	1	Bathycoccus prasinos	Archaeplastida	Chlorophyta	uni-	1n	g	0.44	0.44	37	32
13.8978	Ostreococcus tauri	(green algae)	6	Mycetozoa	20660644		Saccharomyces cerevisiae	Opisthokonta	Ascomycota	uni-	2n	g	7		Chlamydomonas reinhardtii1ngw	Chlamydomonas reinhardtii	3	3	Chlamydomonas reinhardtii	Archaeplastida	Chlorophyta	uni-	1n	g	0.18	0.18	91	6890
11.8906	Saccharomyces cerevisiae	baker's yeast	7	Ascomycota	20838597		Caenorhabditis species	Opisthokonta	Nematoda	multi-	2n	g	9		Micromonas pusilla1ngw	Micromonas pusilla	4	1	Micromonas pusilla	Archaeplastida	Chlorophyta	uni-	1n	g	0.98	0.98	36	85
12.8147	Schizosaccharomyces pombe	fission yeast	8	Basidomycota	21666693		Chlamydomonas reinhardtii	Archaeplastida	Chlorophyta	uni-	1n	g	4		Ostreococcus mediterraneus1ngw	Ostreococcus mediterraneus	5	1	Ostreococcus mediterraneus	Archaeplastida	Chlorophyta	uni-	1n	g	0.59	0.59	37	65
103.393	Caenorhabditis elegans	(roundworm)	9	Nematoda	22436997		Dictyostelium discoideum	Amoebozoa	Mycetozoa	alternates	1n	g	6		Ostreococcus tauri1ngw	Ostreococcus tauri	6	1	Ostreococcus tauri	Archaeplastida	Chlorophyta	uni-	1n	g	0.48	0.48	40	104
103.393	Caenorhabditis species	(roundworm)	10	Arthropoda	22832106		Paramecium tetraurelia	TSAR Group	Ciliophora	uni-	2n	g	2		Arabidopsis thaliana2ngw	Arabidopsis thaliana	1	5	Arabidopsis thaliana	Archaeplastida	Embryophyta	multi-	2n	g	6.7	0.26	156	2324
193.378	Daphnia pulex	common water flea	11	Chordata	22914163		Homo sapiens	Opisthokonta	Chordata	multi-	2n	s	11		Arabidopsis thaliana2n (het.)gw	Arabidopsis thaliana	1	1	Arabidopsis thaliana	Archaeplastida	Embryophyta	multi-	2n (het.)	g	27	-	99	299
137.688	Drosophila melanogaster	vinegar fly			23051642		Pristionchus pacificus	Opisthokonta	Nematoda	multi-	2n	g	9		Eucalyptus melliodora2ngw	Eucalyptus melliodora	35	1	Eucalyptus melliodora	Archaeplastida	Embryophyta	multi-	2n	g	62	-	1	90
1118.34	Ficedula albicollis	Collared flycatcher			23056439		Pan troglodytes	Opisthokonta	Chordata	multi-	2n	g	11		Lemna minor2ngw	Lemna minor	34	1	Lemna minor	Archaeplastida	Embryophyta	multi-	2n	g	0.087	-	16	29
240.751	Heliconius melpomene	postman butterfly			23077252		Mus musculus	Opisthokonta	Chordata	multi-	2n	s	11		Oryza sativa2ngw	Oryza sativa	28	1	Oryza sativa	Archaeplastida	Embryophyta	multi-	2n	g	3.2	-	5	10
2859.97	Homo sapiens	human			23129619		Heliconius melpomene	Opisthokonta	Arthropoda	multi-	2n	g	10		Oryza sativa2n (het.)gw	Oryza sativa	28	1	Oryza sativa	Archaeplastida	Embryophyta	multi-	2n (het.)	g	11	-	11	55
2689.66	Mus musculus	house mouse			23260136		Mus musculus	Opisthokonta	Chordata	multi-	2n	g	11		Picea sitchensis2nsw	Picea sitchensis	29	1	Picea sitchensis	Archaeplastida	Embryophyta	multi-	2n	s	27	-	20	5
1037.17	Gallus gallus domesticus	domestic chicken			23733788		Schizophyllum commune	Opisthokonta	Basidomycota	multi-	2n	g	8		Populus trichocarpa2ngw	Populus trichocarpa	30	1	Populus trichocarpa	Archaeplastida	Embryophyta	multi-	2n	g	2	-	2	186
158.478	Pristionchus pacificus	(roundworm)			23821616		Apis mellifera	Opisthokonta	Arthropoda	multi-	1n	g	10		Prunus hybrid2n (het.)gw	Prunus hybrid	45	1	Prunus hybrid	Archaeplastida	Embryophyta	multi-	2n (het.)	g	14	-	30	171
34.205	Dictyostelium discoideum	(slime mold)			24123875		Arabidopsis thaliana	Archaeplastida	Embryophyta	multi-	2n (het.)	g	5		Prunus persica2ngw	Prunus persica	46	1	Prunus persica	Archaeplastida	Embryophyta	multi-	2n	g	8.6	-	32	114
72.0945	Paramecium tetraurelia	(ciliate)			24214343		Oryza sativa	Archaeplastida	Embryophyta	multi-	2n (het.)	g	5		Quercus robur2nsw	Quercus robur	47	1	Quercus robur	Archaeplastida	Embryophyta	multi-	2n	s	47	-	1	17
23.509	Plasmodium falciparum	(malaria parasite)			24336748		Oryza sativa	Archaeplastida	Embryophyta	multi-	2n	g	5		Silene latifolia2ngw	Silene latifolia	36	1	Silene latifolia	Archaeplastida	Embryophyta	multi-	2n	g	7.3	-	10	39
157.693	Tetrahymena thermophila	(ciliate)			24414549		Schizosaccharomyces pombe	Opisthokonta	Ascomycota	uni-	1n	g	7		Spirodela polyrhiza2ngw	Spirodela polyrhiza	33	2	Spirodela polyrhiza	Archaeplastida	Embryophyta	multi-	2n	g	0.082	-	47	46
38.1506	Schizophyllum commune	split gill mushroom			24449905		Daphnia pulex	Opisthokonta	Arthropoda	multi-	2n	g	10		Dictyostelium discoideum1ngw	Dictyostelium discoideum	19	1	Dictyostelium discoideum	Amoebozoa	Mycetozoa	alternates	1n	g	0.029	0.029	3	1
3050.4	Pan troglodytes	chimpanzee			24847077		Ficedula albicollis	Opisthokonta	Chordata	multi-	2n	g	11		Neurospora crassa1ngw	Neurospora crassa	38	1	Neurospora crassa	Opisthokonta	Ascomycota	multi-	1n	g	3400	-	268	10493
2937.83	Chlorocebus aethiops	green monkey			24926018		Tetrahymena thermophila	TSAR Group	Ciliophora	uni-	2n	g	2		Neurospora crassa1nsw	Neurospora crassa	38	1	Neurospora crassa	Opisthokonta	Ascomycota	multi-	1n	s	-	0.6	10	90
248.654	Bombus terrestris	buff-tailed bumblebee			25030888		Gallus gallus domesticus	Opisthokonta	Chordata	multi-	2n	s	11		Saccharomyces cerevisiae1ngw	Saccharomyces cerevisiae	7	5	Saccharomyces cerevisiae	Opisthokonta	Ascomycota	uni-	1n	g	0.39	0.35	68	475
226.54	Apis mellifera	honey bee			25043003		Prunus persica	Archaeplastida	Embryophyta	multi-	2n	g	5		Saccharomyces cerevisiae2ngw	Saccharomyces cerevisiae	7	9	Saccharomyces cerevisiae	Opisthokonta	Ascomycota	uni-	2n	g	0.23	0.23	392	3194
385.345	Oryza sativa	rice			25217194		Prunus hybrid	Archaeplastida	Embryophyta	multi-	2n (het.)	g	5		Schizosaccharomyces pombe1ngw	Schizosaccharomyces pombe	8	3	Schizosaccharomyces pombe	Opisthokonta	Ascomycota	uni-	1n	g	0.37	0.37	180	1308
18225.2	Picea sitchensis	Sitka spruce			25314969		Plasmodium falciparum	TSAR Group	Apicomplexa	uni-	1n	g	3		Marasmius oreades2nsw	Marasmius oreades	39	1	Marasmius oreades	Opisthokonta	Basidomycota	multi-	2n	s	73	0.0038	40	111
434.29	Populus trichocarpa	black cottonwood			25371432		Bombus terrestris	Opisthokonta	Arthropoda	multi-	1n	g	10		Schizophyllum commune2ngw	Schizophyllum commune	23	1	Schizophyllum commune	Opisthokonta	Basidomycota	multi-	2n	g	20	-	17	9
166.351	Chironomus riparius	(non-biting midge)			25985141		Bathycoccus prasinos	Archaeplastida	Chlorophyta	uni-	1n	g	4		Schizophyllum commune2nsw	Schizophyllum commune	23	1	Schizophyllum commune	Opisthokonta	Basidomycota	multi-	2n	s	-	0.02	24	300
27.4507	Phaeodactylum tricornutum	(diatom)			26129709		Micromonas pusilla	Archaeplastida	Chlorophyta	uni-	1n	g	4		Caenorhabditis elegans2ngw	Caenorhabditis elegans	9	4	Caenorhabditis elegans	Opisthokonta	Nematoda	multi-	2n	g	3.1	0.57	57	3553
137.856	Spirodela polyrhiza	greater duckweed			26163667		Ostreococcus mediterraneus	Archaeplastida	Chlorophyta	uni-	1n	g	4		Caenorhabditis species2ngw	Caenorhabditis species	10	1	Caenorhabditis species	Opisthokonta	Nematoda	multi-	2n	g	1.3	0.12	25	448
481	Lemna minor	common duckweed			26176923		Ostreococcus tauri	Archaeplastida	Chlorophyta	uni-	1n	g	4		Pristionchus pacificus2ngw	Pristionchus pacificus	18	1	Pristionchus pacificus	Opisthokonta	Nematoda	multi-	2n	g	2	-	22	802
624.609	Eucalyptus melliodora	yellow box tree			26260971		Clupea harengus	Opisthokonta	Chordata	multi-	2n	g	11		Apis mellifera1ngw	Apis mellifera	27	1	Apis mellifera	Opisthokonta	Arthropoda	multi-	1n	g	4.5	-	46	35
925.184	Silene latifolia	white campion			26265703		Chlorocebus aethiops	Opisthokonta	Chordata	multi-	2n	g	11		Bombus terrestris1ngw	Bombus terrestris	26	1	Bombus terrestris	Opisthokonta	Arthropoda	multi-	1n	g	3.9	-	32	23
790.024	Clupea harengus	Atlantic herring			26518480		Quercus robur	Archaeplastida	Embryophyta	multi-	2n	s	5		Chironomus riparius2ngw	Chironomus riparius	31	1	Chironomus riparius	Opisthokonta	Arthropoda	multi-	2n	g	4.2	-	10	51
41.325	Neurospora crassa	red bread mold			26656846		Silene latifolia	Archaeplastida	Embryophyta	multi-	2n	g	5		Daphnia pulex2ngw	Daphnia pulex	11	2	Daphnia pulex	Opisthokonta	Arthropoda	multi-	2n	g	3.1	-	30	1210
45	Marasmius oreades	(fairy ring mushroom)			26684201		Aotus nancymaae	Opisthokonta	Chordata	multi-	2n	g	11		Drosophila melanogaster2ngw	Drosophila melanogaster	12	6	Drosophila melanogaster	Opisthokonta	Arthropoda	multi-	2n	g	5.1	0.13	175	3539
2349.86	Canis lupus	gray wolf			26919990		Chironomus riparius	Opisthokonta	Arthropoda	multi-	2n	g	10		Heliconius melpomene2ngw	Heliconius melpomene	14	1	Heliconius melpomene	Opisthokonta	Arthropoda	multi-	2n	g	2.9	0.073	30	9
3063.36	Gorilla gorilla	western gorilla			27015430		Gorilla gorilla	Opisthokonta	Chordata	multi-	2n	g	11		Aotus nancymaae2ngw	Aotus nancymaae	43	1	Aotus nancymaae	Opisthokonta	Chordata	multi-	2n	g	8.1	-	8	283
3253.14	Pongo abelii	Sumatran orangutan			27213517		Pongo abelii	Opisthokonta	Chordata	multi-	2n	g	11		Canis lupus2ngw	Canis lupus	40	1	Canis lupus	Opisthokonta	Chordata	multi-	2n	g	4.5	-	4	27
2861.68	Aotus nancymaae	owl monkey			27382058		Spirodela polyrhiza	Archaeplastida	Embryophyta	multi-	2n	g	5		Chlorocebus aethiops2ngw	Chlorocebus aethiops	25	1	Chlorocebus aethiops	Opisthokonta	Chordata	multi-	2n	g	9.4	-	3	8
2914.6	Papio anubis	olive baboon			27412854		Phaeodactylum tricornutum	TSAR Group	Stramenopiles	uni-	2n	g	1		Clupea harengus2ngw	Clupea harengus	37	1	Clupea harengus	Opisthokonta	Chordata	multi-	2n	g	2	-	12	19
220?	Prunus hybrid	peach x Chinese wild peach			27635054		Canis lupus	Opisthokonta	Chordata	multi-	2n	g	11		Ficedula albicollis2ngw	Ficedula albicollis	13	1	Ficedula albicollis	Opisthokonta	Chordata	multi-	2n	g	4.6	-	7	55
214.225	Prunus persica	peach			27698416		Picea sitchensis	Archaeplastida	Embryophyta	multi-	2n	s	5		Gallus gallus domesticus2nsw	Gallus gallus domesticus	17	2	Gallus gallus domesticus	Opisthokonta	Chordata	multi-	2n	s	-	0.91	6	384.2
766.969	Quercus robur	common oak			27452521		Marasmius oreades	Opisthokonta	Basidomycota	multi-	2n	s	8		Gorilla gorilla2ngw	Gorilla gorilla	41	1	Gorilla gorilla	Opisthokonta	Chordata	multi-	2n	g	11	-	1	83
2970.65	Macaca mulatta	Rhesus monkey			27729523		Eucalyptus melliodora	Archaeplastida	Embryophyta	multi-	2n	g	5		Homo sapiens2ngw	Homo sapiens	15	13	Homo sapiens	Opisthokonta	Chordata	multi-	2n	g	12	0.17	3062	156475
					27777284		Schizophyllum commune	Opisthokonta	Basidomycota	multi-	2n	s	8		Homo sapiens2nsw	Homo sapiens	15	8	Homo sapiens	Opisthokonta	Chordata	multi-	2n	s	-	8.6	388	86157
					27798292		Macaca mulatta	Opisthokonta	Chordata	multi-	2n	g	11		Macaca mulatta2ngw	Macaca mulatta	48	1	Macaca mulatta	Opisthokonta	Chordata	multi-	2n	g	5.8	-	14	307
					27846220		Neurospora crassa	Opisthokonta	Ascomycota	multi-	1n	g	7		Mus musculus2ngw	Mus musculus	16	3	Mus musculus	Opisthokonta	Chordata	multi-	2n	g	5.1	0.11	50	1614
					27994033		Neurospora crassa	Opisthokonta	Ascomycota	multi-	1n	s	7		Mus musculus2nsw	Mus musculus	16	2	Mus musculus	Opisthokonta	Chordata	multi-	2n	s	-	4.2	30	3697
					28007973		Papio anubis	Opisthokonta	Chordata	multi-	2n	g	11		Pan troglodytes2ngw	Pan troglodytes	24	3	Pan troglodytes	Opisthokonta	Chordata	multi-	2n	g	13	-	7	283
					28329761		Lemna minor	Archaeplastida	Embryophyta	multi-	2n	g	5		Papio anubis2ngw	Papio anubis	44	1	Papio anubis	Opisthokonta	Chordata	multi-	2n	g	6.2	-	12	475
					28379581		Populus trichocarpa	Archaeplastida	Embryophyta	multi-	2n	g	5		Pongo abelii2ngw	Pongo abelii	42	1	Pongo abelii	Opisthokonta	Chordata	multi-	2n	g	17	-	1	51
					28485371
					28665273
					28746312
					28916648
					28959963
					29068052
					29079675
					29093469
					29209081
					29233924
					29636374
					29760081
					29804812
					30270182
					30283641
					30459213
					30514707
					30664699
					30886148
					31110155
					31218358
					31297530
					31311768
					31388445
					31402298
					31492841
					31587867
					32126497
					32156194
					32243532
					32461224
					32546205
					32804933
					32973000
					33023654
					33106417
					in revew

## Sheet: aggregate_tables
Clade colors		Table 1							germ v.	mutation rates				Table 2							germ v.	mutation rates				MMR
supergroup	lower clade		ct.	species	supergroup	lower clade	cellularity	ploidy	soma	Gbp-1 gen.-1	Gbp-1 div.-1	lines	mutations		ct.	species	supergroup	lower clade	cellularity	ploidy	soma	Gbp-1 gen.-1	Gbp-1 div.-1	lines	mutations	efficiency
Opisthokonta	Ascomycota		1	Phaeodactylum tricornutum	TSAR Group	Stramenopiles	uni-	2n	g	0.49	0.49	36	156		2	Arabidopsis thaliana	Archaeplastida	Embryophyta	multi-	2n	g	810	27	14	8902	120	100
Archaeplastida	Basidomycota		1	Paramecium tetraurelia	TSAR Group	Ciliophora	uni-	2n	g	0.03	0.03	7	29		3	Saccharomyces cerevisiae	Opisthokonta	Ascomycota	uni-	1n	g	31	31	6	1840	79	89
Amoebozoa	Nematoda		1	Tetrahymena thermophila	TSAR Group	Ciliophora	uni-	2n	g	0.0076	0.0076	8	5		4	Saccharomyces cerevisiae	Opisthokonta	Ascomycota	uni-	2n	g	13	13	25	3684	57	57
TSAR Group	Arthropoda		1	Plasmodium falciparum	TSAR Group	Apicomplexa	uni-	1n	g	0.25	0.25	279	85		1	Schizosaccharomyces pombe	Opisthokonta	Ascomycota	uni-	1n	g	19	19	5	2597	51	51
	Chordata		1	Bathycoccus prasinos	Archaeplastida	Chlorophyta	uni-	1n	g	0.44	0.44	37	32		2	Caenorhabditis elegans	Opisthokonta	Nematoda	multi-	2n	g	-	72	9	9110	-	130
	Embryophyta		3	Chlamydomonas reinhardtii	Archaeplastida	Chlorophyta	uni-	1n	g	0.18	0.18	91	6890		1	Gallus gallus domesticus	Opisthokonta	Chordata	multi-	2n	s	-	47	2	6531	-	52
	Chlorophyta		1	Micromonas pusilla	Archaeplastida	Chlorophyta	uni-	1n	g	0.98	0.98	36	85
	Mycetozoa		1	Ostreococcus mediterraneus	Archaeplastida	Chlorophyta	uni-	1n	g	0.59	0.59	37	65
	Stramenopiles		1	Ostreococcus tauri	Archaeplastida	Chlorophyta	uni-	1n	g	0.48	0.48	40	104
	Ciliophora		5	Arabidopsis thaliana	Archaeplastida	Embryophyta	multi-	2n	g	6.7	0.26	156	2324
	Apicomplexa		1	Arabidopsis thaliana	Archaeplastida	Embryophyta	multi-	2n (het.)	g	27	-	99	299
			1	Eucalyptus melliodora	Archaeplastida	Embryophyta	multi-	2n	g	62	-	1	90
			1	Lemna minor	Archaeplastida	Embryophyta	multi-	2n	g	0.087	-	16	29
	rate color scale		1	Oryza sativa	Archaeplastida	Embryophyta	multi-	2n	g	3.2	-	5	10
	0		1	Oryza sativa	Archaeplastida	Embryophyta	multi-	2n (het.)	g	11	-	11	55
	100		1	Picea sitchensis	Archaeplastida	Embryophyta	multi-	2n	s	27	-	20	5
			1	Populus trichocarpa	Archaeplastida	Embryophyta	multi-	2n	g	2	-	2	186
			1	Prunus hybrid	Archaeplastida	Embryophyta	multi-	2n (het.)	g	14	-	30	171
			1	Prunus persica	Archaeplastida	Embryophyta	multi-	2n	g	8.6	-	32	114
			1	Quercus robur	Archaeplastida	Embryophyta	multi-	2n	s	47	-	1	17
			1	Silene latifolia	Archaeplastida	Embryophyta	multi-	2n	g	7.3	-	10	39
			2	Spirodela polyrhiza	Archaeplastida	Embryophyta	multi-	2n	g	0.082	-	47	46
			1	Dictyostelium discoideum	Amoebozoa	Mycetozoa	alternates	1n	g	0.029	0.029	3	1
			1	Neurospora crassa	Opisthokonta	Ascomycota	multi-	1n	g	3400	-	268	10493
			1	Neurospora crassa	Opisthokonta	Ascomycota	multi-	1n	s	-	0.6	10	90
			5	Saccharomyces cerevisiae	Opisthokonta	Ascomycota	uni-	1n	g	0.39	0.35	68	475
			9	Saccharomyces cerevisiae	Opisthokonta	Ascomycota	uni-	2n	g	0.23	0.23	392	3194
			3	Schizosaccharomyces pombe	Opisthokonta	Ascomycota	uni-	1n	g	0.37	0.37	180	1308
			1	Marasmius oreades	Opisthokonta	Basidomycota	multi-	2n	s	73	0.0038	40	111
			1	Schizophyllum commune	Opisthokonta	Basidomycota	multi-	2n	g	20	-	17	9
			1	Schizophyllum commune	Opisthokonta	Basidomycota	multi-	2n	s	-	0.02	24	300
			4	Caenorhabditis elegans	Opisthokonta	Nematoda	multi-	2n	g	3.1	0.57	57	3553
			1	Caenorhabditis species	Opisthokonta	Nematoda	multi-	2n	g	1.3	0.12	25	448
			1	Pristionchus pacificus	Opisthokonta	Nematoda	multi-	2n	g	2	-	22	802
			1	Apis mellifera	Opisthokonta	Arthropoda	multi-	1n	g	4.5	-	46	35
			1	Bombus terrestris	Opisthokonta	Arthropoda	multi-	1n	g	3.9	-	32	23
			1	Chironomus riparius	Opisthokonta	Arthropoda	multi-	2n	g	4.2	-	10	51
			2	Daphnia pulex	Opisthokonta	Arthropoda	multi-	2n	g	3.1	-	30	1210
			6	Drosophila melanogaster	Opisthokonta	Arthropoda	multi-	2n	g	5.1	0.13	175	3539
			1	Heliconius melpomene	Opisthokonta	Arthropoda	multi-	2n	g	2.9	0.073	30	9
			1	Aotus nancymaae	Opisthokonta	Chordata	multi-	2n	g	8.1	-	8	283
			1	Canis lupus	Opisthokonta	Chordata	multi-	2n	g	4.5	-	4	27
			1	Chlorocebus aethiops	Opisthokonta	Chordata	multi-	2n	g	9.4	-	3	8
			1	Clupea harengus	Opisthokonta	Chordata	multi-	2n	g	2	-	12	19
			1	Ficedula albicollis	Opisthokonta	Chordata	multi-	2n	g	4.6	-	7	55
			2	Gallus gallus domesticus	Opisthokonta	Chordata	multi-	2n	s	-	0.91	6	384.2
			1	Gorilla gorilla	Opisthokonta	Chordata	multi-	2n	g	11	-	1	83
			13	Homo sapiens	Opisthokonta	Chordata	multi-	2n	g	12	0.17	3062	156475
			8	Homo sapiens	Opisthokonta	Chordata	multi-	2n	s	-	8.6	388	86157
			1	Macaca mulatta	Opisthokonta	Chordata	multi-	2n	g	5.8	-	14	307
			3	Mus musculus	Opisthokonta	Chordata	multi-	2n	g	5.1	0.11	50	1614
			2	Mus musculus	Opisthokonta	Chordata	multi-	2n	s	-	4.2	30	3697
			3	Pan troglodytes	Opisthokonta	Chordata	multi-	2n	g	13	-	7	283
			1	Papio anubis	Opisthokonta	Chordata	multi-	2n	g	6.2	-	12	475
			1	Pongo abelii	Opisthokonta	Chordata	multi-	2n	g	17	-	1	51
